# Supplementary material for: Influence of Housing Temperature and Genetic Diversity on Allogeneic T Cell-Induced Tissue Damage in Mice
Source: Pathophysiology. 2023 Nov 20;30(4):522–47. doi: 10.3390/pathophysiology30040039 (PMC10661280; doi:10.3390/pathophysiology30040039)
Supplement: Supplementary file 1 [file pathophysiology-30-00039-s001.zip]

Archive with 1 entries (1 files):
- pathophysiology-2653380-supplementary.pdf
